# Supplementary material for: The OsZHD1 and OsZHD2, Two Zinc Finger Homeobox Transcription Factor, Redundantly Control Grain Size by Influencing Cell Proliferation in Rice
Source: Rice (N Y). 2025 Mar 22;18:20. doi: 10.1186/s12284-025-00774-8 (PMC11928714; doi:10.1186/s12284-025-00774-8)
Supplement: Supplementary file 7 — Supplementary Material 7 [file 12284_2025_774_MOESM7_ESM.xlsx]

## Sheet: Table S1
Supplemental Table S1. The primers were used for genotyping analysis.
ZHD1-UT-F	GGATGGCGCCCAAGCCTCCGTTTTAGAGCTATGCTG
ZHD1-UT-F	GGAGGCTTGGGCGCCATCCTGCCACGGATCATCTGC
ZHD2-UT-F	CCGACTCCACCTCCCGGCTTGTTTTAGAGCTATGCTG
ZHD2-UT-F	AAGCCGGGAGGTGGAGTCGGTGCCACGGATCATCTGC
P1	TGCTCAGCAACACACACAAA
P2	CGGTAGTACGGGGAGAACTG
P3	TGCTCATAGCCTCGTCTCCT
P4	ACTCCTTGCGGTGGAAGTTA
Q-ZHD1-F	CTTCGATGACCATGACGACG
Q-ZHD1-R	AATCTCACCAGGAGGCTTG
Q-ZHD2-F	GACGACCATGACGAGGGTGA
Q-ZHD2-R	TCCACCTCCCGGCTTGGGCA
ZHD1-cds-F	ggccgcccccttcaccATGGACTTCGATGACCATGA
ZHD1-cds-R	cggcgcgcccacccttTGGCAGCTTCTTGCCCAGGG
ZHD2-cds-F	ggccgcccccttcaccATGGATTTCGACGACCATGA
ZHD2-cds-R	cggcgcgcccacccttTGGCGCCTTCTTGCCCAGGG
ZHD1-gus-F	ggccgcccccttcaccGCTTAGCTAGGGGAGCAGA
ZHD1-gus-R	cggcgcgcccacccttGGTCGCCGTCGCCGGCCGGC
ZHD2-gus-F	ggccgcccccttcaccCATTGGAAAGGTGGTCTCGT
ZHD2-gus-R	cggcgcgcccacccttGGCCGCCGACCGACCGACCG

## Sheet: Table S2
Supplemental Table S2. The statistics of internode length in the ZH11, oszhd1, oszhd2, and oszhd1oszhd2 plants at maturity.
	First internode (Ⅰ)	Second internode (Ⅱ)	Third internode (Ⅲ)	Fourth internode (Ⅳ)	Fifth internode (Ⅴ)
ZH11	3.37±0.43	6.41±2.89	10.02±0.58	19.12±4.17	40.68±3.86
oszhd1-1	1.11±0.38	4.71±1.21	7.32±1.28	14.69±2.18	33.95±4.39
oszhd1-2	1.27±0.41	4.27±0.74	7.27±1.15	14.8±1.08	37.33±2.25
oszhd1-3	1.01±0.14	4.98±1.40	7.36±1.43	14.62±2.75	31.92±4.11
oszhd2-1	0.79±0.26	4.04±1.83	7.39±1.09	13.76±2.50	32.31±4.45
oszhd2-2	0.77±0.34	4.04±1.83	7.38±1.09	13.75±2.51	30.88±4.45
oszhd2-3	0.78±0.26	4.04±1.83	7.38±1.09	13.72±2.50	32.31±2.92
oszhd1oszhd2	0.41±0.17	2.01±1.32	5.73±1.36	7.67±0.28	32.73±2.40

## Sheet: Table S3
Supplemental Table S3. The primers were used for protein interaction analysis.
ZHD1-AD-F	catggaggccagtgaattcATGGACTTCGATGACCATGA
ZHD1-AD-R	gtatcgatgcccacccgggtgTGGCAGCTTCTTGCCCAGGG
ZHD1-BD-F	catatggccatggaggccgaattcATGGACTTCGATGACCATGA
ZHD1-BD-R	caggtcgacggatccccggTGGCAGCTTCTTGCCCAGGG
ZHD2-AD-F	catggaggccagtgaattcATGGATTTCGACGACCATGA
ZHD2-AD-R	gtatcgatgcccacccgggtgTGGCGCCTTCTTGCCCAGGG
ZHD2-BD-F	catatggccatggaggccgaattcATGGATTTCGACGACCATGA
ZHD2-BD-R	caggtcgacggatccccggTGGCGCCTTCTTGCCCAGGG
ZHD1-BiFC-F	GAACACGGGGGACTCTAGAATGGACTTCGATGACCATGA
ZHD1-BiFC-R	GAGCCCGGTTAACTCTAGATGGCAGCTTCTTGCCCAGGG
ZHD2-BiFC-F	GAACACGGGGGACTCTAGAATGGATTTCGACGACCATGA
ZHD2-BiFC-R	GAGCCCGGTTAACTCTAGATGGCGCCTTCTTGCCCAGGG
ZHD1-GFP-F	CTGCAGGGGCCCGGGGTCGACATGGACTTCGATGACCATGA
ZHD1-GFP-R	CCCTTGCTCACCATGGTACCTGGCAGCTTCTTGCCCAGGG
ZHD2-Myc-F	CTGCAGGGGCCCGGGGTCGACATGGATTTCGACGACCATGA
ZHD2-Myc-R	AGCTTTTGCTCCATGGTACCTGGCGCCTTCTTGCCCAGGG

## Sheet: Table S4
Supplemental Table S4. The number of reads from the 12 samples in this study
Sample		Raw reads	Clean reads	Mapping reads	Mapping rate	Unique mapping reads	Unique mapping rate
ZH11	Rep1	39018648	38034106	35699128	0.9386	32552300	0.8559
	Rep2	38347272	37293676	35215978	0.9443	32277086	0.8655
	Rep3	37302404	36206414	33752635	0.9322	30637746	0.8462
oszhd1-1	Rep1	40063816	38928160	36698009	0.9427	33580616	0.8626
	Rep2	40393800	39280242	37159465	0.946	34400752	0.8758
	Rep3	37366524	36142646	34077674	0.9429	31286348	0.8656
oszhd2-1	Rep1	35023178	33078486	31219361	0.9438	28754110	0.8693
	Rep2	41107850	39253882	36840617	0.9385	33608950	0.8562
	Rep3	36272650	35605606	32918954	0.9245	28869084	0.8108
oszhd1oszhd2	Rep1	36272650	32361434	30561195	0.9444	27921916	0.8628
	Rep2	36272650	34110784	32294926	0.9468	29501976	0.8649
	Rep3	40156136	39139802	36704211	0.9378	33312114	0.8511

## Sheet: Table S5
Supplemental Table S5. The classification of gene expression levels from the four tissues in this study.
Class	Range	ZH11	oszhd1-1	oszhd2-1	oszhd1oszhd2
Not expressed	0<FPKM<1	11366	10509	11181	10348
		(36.07%)	(34.25%)	(36.94%)	(35.26%)
Extemely Low	1<FPKM<10	8320	7922	7640	7603
		(26.40%)	(25.82%)	(25.24%)	(25.91%)
Low	10<FPKM<30	5076	5187	4706	4711
		(16.11%)	(16.91%)	(15.55%)	(16.05%)
Medium	30<FPKM<100	4660	4824	4620	4532
		(14.79%)	(15.72%)	(15.27%)	(15.44%)
High	100<FPKM<300	1497	1655	1510	1514
		(4.75%)	(5.39%)	(4.99%)	(5.16%)
Very high	FPKM>300	593	586	608	638
		(1.88%)	(1.91%)	(2.01%)	(2.17%)
Total		31512	30683	30265	29346
		(100%)	(100%)	(100%)	(100%)
The numbers in the table represent the number of gene and the correspoding percentage of the total expressed genes

## Sheet: Table S6
Supplemental Table S6. The down-regulated DEGs in oszhd1oszhd2 versus ZH11, oszhd1-1, and oszhd2-1.
Gene ID	Description	Gene name
LOC_Os01g03670	dihydroflavonol-4-reductase, putative, expressed
LOC_Os01g50750	RING-like zinc finger
LOC_Os02g01980	GDSL-like lipase/acylhydrolase, putative, expressed
LOC_Os02g10520	OsSub12 - Putative Subtilisin homologue, expressed
LOC_Os02g38260	LOW SEED SETTING RATE1; GH5 cellulase	LSSR1
LOC_Os03g07140	Fatty Acyl Carrier Protein Reductase; Defective Pollen Wall; fatty acid reductase	DPW; OsMS2
LOC_Os03g07250	Belongs to the cytochrome P450 family	CYP704B2
LOC_Os03g47896	ribosome inactivating protein, putative, expressed
LOC_Os04g33150	transmission ratio distortion	TRD4.2
LOC_Os04g45960	meiosis serine protease	OsMSP
LOC_Os06g40550	ABC Transporter Protein; Post-meiotic Deficicent Anther1	OsABCG15; PDA1
LOC_Os07g22850	Belongs to the chalcone stilbene synthases family	OsPKS2
LOC_Os07g46210	LTPL2 - Protease inhibitor/seed storage/LTP family protein precursor, expressed
LOC_Os08g03682	Belongs to the cytochrome P450 family	CYP703A3
LOC_Os08g40440	dihydroflavonol-4-reductase, putative, expressed
LOC_Os09g13930	LTPL4 - Protease inhibitor/seed storage/LTP family protein precursor, expressed
LOC_Os09g30320	BURP domain containing protein, expressed	OsBURP15; RA8
LOC_Os09g32020	tetraketide α-pyrone reductase	OsTKPR1; OsDFR2A
LOC_Os10g34360	Belongs to the chalcone stilbene synthases family	OsPKS1; OsLAP6
LOC_Os12g13930	3-oxoacyl-reductase, chloroplast precursor, putative, expressed
LOC_Os03g43790	expressed protein
LOC_Os03g48220	expressed protein
LOC_Os08g43240	LTPL97 - Protease inhibitor/seed storage/LTP family protein precursor, expressed
LOC_Os04g48400	HOTHEAD precursor, putative, expressed
LOC_Os04g39470	Myb-like DNA-binding domain	OsMYB80; OsMYB103
LOC_Os05g09500	Belongs to the hexokinase family	OsHXK7
LOC_Os03g15710	SMP-30/Gluconolaconase/LRE-like region	OsSTRL2
LOC_Os03g56890	Reticulon-like protein
LOC_Os09g16010	BURP domain containing protein, expressed
LOC_Os01g39710	expressed protein
LOC_Os01g66700	beta-hexosaminidase precursor, putative, expressed
LOC_Os03g24130	CXXC1 - Cysteine-rich protein with CXXC and CXXXC motifs precursor, putative, expressed
LOC_Os05g05920	desiccation-related protein PCC13-62 precursor, putative, expressed
LOC_Os03g47460	ribosome inactivating protein, putative, expressed
LOC_Os02g45530	HOTHEAD precursor, putative, expressed
LOC_Os04g58120	CRP2 - Cysteine-rich family protein precursor, expressed
LOC_Os09g35700	LTPL45 - Protease inhibitor/seed storage/LTP family protein precursor, expressed
LOC_Os01g14880	expressed protein
LOC_Os03g24300	LTPL1 - Protease inhibitor/seed storage/LTP family protein precursor, expressed
LOC_Os07g48550	No apical meristem (NAM) protein	OsNAC15
LOC_Os12g41640	expressed protein
LOC_Os11g32650	Belongs to the chalcone stilbene synthases family	OsCHS1; OsCHS24
LOC_Os11g37280	lipid transfer protein	OsC6; Osg6B
LOC_Os11g02165	LTPL57 - Protease inhibitor/seed storage/LTP family protein precursor, expressed
LOC_Os05g33150	pathogenesis-related protein-3 chitinase gene	OsChia1d; Cht7
LOC_Os12g02105	LTPL58 - Protease inhibitor/seed storage/LTP family protein precursor, expressed
LOC_Os08g05820	monocopper oxidase, putative, expressed
LOC_Os02g02820	Transcription factor ABORTED	TDR;bHLH5
LOC_Os01g03390	Belongs to the Bowman-Birk serine protease inhibitor family	RBBI2-3
LOC_Os01g26000	Acyltransferase-like protein
LOC_Os08g43290	Plant lipid transfer protein	OsC4;Osg4B
LOC_Os12g07840	dehydration response related protein, putative, expressed
LOC_Os01g49650	LTPL150 - Protease inhibitor/seed storage/LTP family protein precursor, expressed
LOC_Os04g27950	expressed protein
LOC_Os04g37570	aspartic protease; caspase-like protease	OsAP37
LOC_Os04g55260	thiamine-repressible mitochondrial transport protein THI74, putative, expressed
LOC_Os08g05620	Belongs to the cytochrome P450 family
LOC_Os01g56530	DUF260 domain containing protein, putative, expressed
LOC_Os04g44600	CRP1 - Cysteine-rich family protein precursor, expressed
LOC_Os09g17560	O-methyltransferase, putative, expressed
LOC_Os04g44740	glycosyltransferase sugar-binding region containing DXD motif, putative, expressed
LOC_Os03g48200	ribosome inactivating protein, putative, expressed
LOC_Os06g10750	integral membrane protein DUF6 containing protein, expressed
LOC_Os01g37000	carboxyl-terminal peptidase, putative, expressed
LOC_Os12g13160	expressed protein
LOC_Os03g48310	plasma membrane H+-ATPase	OSA1
LOC_Os03g11760	polygalacturonase, putative, expressed
LOC_Os01g03170	seven in absentia protein family protein, expressed
LOC_Os05g38350	glycerol-3-phosphate acyltransferase 8, putative, expressed
LOC_Os01g55600	peptide transporter PTR2, putative, expressed
LOC_Os03g10478	glycosyl hydrolase family 10 protein, putative, expressed
LOC_Os03g63240	disease resistance protein, putative, expressed
LOC_Os07g39640	LTPL64 - Protease inhibitor/seed storage/LTP family protein precursor, expressed
LOC_Os06g12330	amino acid transporter, putative, expressed
LOC_Os11g10920	carboxyl-terminal proteinase, putative, expressed
LOC_Os03g59380	LTPL28 - Protease inhibitor/seed storage/LTP family protein precursor, expressed
LOC_Os03g52160	regulatory protein, putative, expressed
LOC_Os11g02440	CHALCONE ISOMERASE-LIKE; CHI-LIKE	OsCHIL1
LOC_Os08g08970	germin-like protein	OsGLP8-3; GER2
LOC_Os02g48870	aspartic proteinase nepenthesin-2 precursor, putative, expressed
LOC_Os05g41270	CAMK_CAMK_like.4 - CAMK includes calcium/calmodulin depedent protein kinases, expressed
LOC_Os03g26920	OsSCP12 - Putative Serine Carboxypeptidase homologue, expressed
LOC_Os10g42060	ribosome inactivating protein, putative, expressed
LOC_Os05g41870	glycine-rich cell wall protein, putative, expressed
LOC_Os01g61940	adenosine triphosphate (ATP)-binding cassette transporter; less and shrunk pollen 1; ATP-binding cassette (ABC) transporter	OsABCG3; LSP1
LOC_Os03g38210	MYB family transcription factor, putative, expressed
LOC_Os12g36680	expressed protein
LOC_Os12g03790	rhamnogalacturonate lyase, putative, expressed
LOC_Os08g35210	NADPH oxidase; respiratory burst oxidase homolog	OsrbohF; Osrboh6
LOC_Os08g01410	UDP-galactose transporter	OsUGT2
LOC_Os12g29220	Bacterial Blight resistance 25; sucrose transporter gene; bacterial blight susceptibility gene	xa25; OsSWEET13
LOC_Os03g15340	plastocyanin-like domain containing protein, putative, expressed
LOC_Os05g50920	transmembrane amino acid transporter protein, putative, expressed
LOC_Os01g72270	Belongs to the cytochrome P450 family
LOC_Os12g03040	No apical meristem (NAM) protein	ONAC131
LOC_Os02g25020	DNA binding protein, putative, expressed
LOC_Os06g40880	polygalacturonase, putative, expressed
LOC_Os02g57520	PERSISTENT TAPETAL CELL2; AT-hook DNA binding protein	PTC2
LOC_Os01g42380	pleiotropic drug resistance (PDR)-type ATP-binding (ABC) protein	Ospdr9
LOC_Os09g23620	MYB family transcription factor, putative, expressed
LOC_Os05g01290	expressed protein
LOC_Os04g46940	Heavy-metal-associated domain	OsHMA5
LOC_Os11g06870	glyoxal oxidase-related, putative, expressed
LOC_Os03g04120	AMP-binding enzyme, putative, expressed
LOC_Os02g34970	No apical meristem (NAM) protein	NAC028
LOC_Os01g48570	expressed protein
LOC_Os05g28320	myb-like DNA-binding domain containing protein, putative, expressed
LOC_Os09g14550	RNA recognition motif containing protein, putative, expressed
LOC_Os03g09150	pumilio-family RNA binding repeat domain containing protein, expressed
LOC_Os08g33150	MYB family transcription factor, putative, expressed
LOC_Os09g39020	N-rich protein, putative, expressed
LOC_Os01g70525	tropinone reductase, putative, expressed
LOC_Os04g27670	terpene synthase family, metal binding domain containing protein, expressed
LOC_Os11g47809	type 1 metallothionein; metallothionein-like gene	OsMT1a; OsMT1e
LOC_Os01g02190	aquaporin protein, putative, expressed
LOC_Os01g12020	LTPL18 - Protease inhibitor/seed storage/LTP family protein precursor, expressed
LOC_Os03g11350	UDP-glucoronosyl and UDP-glucosyl transferase, putative, expressed
LOC_Os04g37680	alpha/beta hydrolase fold, putative, expressed
LOC_Os06g35520	peroxidase precursor, putative, expressed
LOC_Os03g47910	expressed protein
LOC_Os01g63540	cytochrome P450, putative, expressed
LOC_Os09g37300	transporter, monovalent cation%3Aproton antiporter-2 family, putative, expressed
LOC_Os05g01030	phospholipid-transporting ATPase, putative, expressed
LOC_Os05g49900	3-ketoacyl-CoA synthase, putative, expressed
LOC_Os02g36070	Belongs to the cytochrome P450 family	CYP76M8
LOC_Os06g44410	mao huzi 1; histidine kinase	MHZ1; OsHK1
LOC_Os06g23360	LTPL70 - Protease inhibitor/seed storage/LTP family protein precursor, expressed
LOC_Os10g33210	peptide transporter	OsPTR3; OsNPF5.5
LOC_Os04g56995	expressed protein
LOC_Os01g14430	DNA binding protein, putative, expressed
LOC_Os06g44660	fasciclin-like arabinogalactan precursor protein, putative, expressed
LOC_Os01g64110	glycosyl hydrolase, putative, expressed
LOC_Os12g31000	pumilio-family RNA binding repeat domain containing protein, expressed
LOC_Os04g32700	LEML3 - Anther-specific LEM1 family protein precursor, expressed
LOC_Os01g65590	galactosyltransferase, putative, expressed
LOC_Os09g35940	cytochrome P450, putative, expressed
LOC_Os07g37090	ribosome-inactivating protein gene 18; type I ribosome-inactivating protein	OSRIP18; RA39
LOC_Os07g30760	UDP-glucoronosyl and UDP-glucosyl transferase domain containing protein, expressed
LOC_Os02g16610	harpin-induced protein 1 domain containing protein, expressed
LOC_Os01g40170	translation initiation factor, putative, expressed
LOC_Os07g07420	gibberellin 20-oxidase gene; GA biosynthesis gene	OsGA20ox3
LOC_Os10g33760	No apical meristem protein, putative, expressed
LOC_Os04g52440	aminotransferase, putative, expressed
LOC_Os03g59880	expressed protein
LOC_Os08g10730	expressed protein
LOC_Os08g15450	nodulin, putative, expressed
LOC_Os02g12680	allene oxide synthase gene; Hydroperoxide Lyase gene	OsAOS3; OsHPL2
LOC_Os05g35290	Phenylalanine ammonia-lyase	OsPAL7
LOC_Os10g39770	zinc finger, C3HC4 type, domain containing protein, expressed
LOC_Os03g46570	protein binding protein, putative, expressed
LOC_Os12g43750	expressed protein
LOC_Os08g06690	expressed protein
LOC_Os02g33170	POEI29 - Pollen Ole e I allergen and extensin family protein precursor, putative, expressed
LOC_Os08g30510	expressed protein
LOC_Os01g70450	expressed protein
LOC_Os11g47580	Glycosyl hydrolases family 18	RIXI
LOC_Os04g30470	U-box domain-containing protein, putative, expressed
LOC_Os03g61290	ATCHX, putative, expressed
LOC_Os09g27620	PHD zinc finger	OsMS1; PTC1
LOC_Os01g60770	expansin precursor, putative, expressed
LOC_Os08g06700	expressed protein
LOC_Os08g32960	endonuclease/exonuclease/phosphatase family domain containing protein, expressed
LOC_Os01g14030	DUF260 domain containing protein, putative, expressed
LOC_Os01g12560	3-methyl-2-oxobutanoate hydroxymethyltransferase, putative, expressed
LOC_Os01g41140	THION18 - Plant thionin family protein precursor, expressed
LOC_Os03g56490	DNA topoisomerase IV subunit A, putative, expressed
LOC_Os05g48300	Purine nucleobase transmembrane transport	OsPUP7
LOC_Os03g08310	jasmonate ZIM-domain protein;TIFY family gene	OsJAZ9; OsTIFY11a
LOC_Os06g11840	trehalose phosphatase, putative, expressed
LOC_Os06g51060	beta-N-acetylhexosaminidase activity	Cht-1; RCG1
LOC_Os11g03520	GDSL esterase lipase	OsGELP110
LOC_Os01g12030	endoglucanase precursor, putative, expressed
LOC_Os07g27940	LTPL27-LTP family protein precursor, putative, expressed
LOC_Os07g43820	glycosyl hydrolase, putative, expressed
LOC_Os05g44120	expressed protein
LOC_Os05g35400	Belongs to the heat shock protein 70 family	OsBiP4
LOC_Os06g12450	Belongs to the glycosyltransferase 1 family	OsSSIIa; ALK
LOC_Os11g12810	Belongs to the glycosyltransferase 1 family	OsSPS11
LOC_Os03g57720	aldehyde oxidase 2, putative, expressed
LOC_Os01g08440	UDP-glucoronosyl and UDP-glucosyl transferase domain containing protein, expressed
LOC_Os02g18750	expressed protein
LOC_Os01g43350	protein kinase family protein, putative, expressed
LOC_Os03g62830	nuclear antigen, putative, expressed
LOC_Os09g21290	expressed protein
LOC_Os03g13070	thaumatin family domain containing protein, expressed
LOC_Os03g24910	nodulation protein-related, putative, expressed
LOC_Os02g30200	PE-PGRS family protein, putative, expressed
LOC_Os08g32520	expressed protein
LOC_Os03g04660	Belongs to the cytochrome P450 family	WSL5/CYP96B5
LOC_Os09g32992	SWEET sugar transporter; leaf blight susceptibility gene	OsSWEET11b
LOC_Os09g23540	cinnamyl alcohol dehydrogenase	OsCAD8B
LOC_Os09g39940	plastocyanin-like domain containing protein, putative, expressed
LOC_Os07g09110	OsFBX219 - F-box domain containing protein, expressed
LOC_Os09g15700	receptor-like protein kinase 5 precursor, putative, expressed
LOC_Os04g32960	TUDOR protein with multiple SNc domains, putative, expressed
LOC_Os03g50160	plastocyanin-like domain containing protein, putative, expressed
LOC_Os05g50100	expressed protein
LOC_Os09g31130	citrate transporter, putative, expressed
LOC_Os03g55960	EF hand family protein, putative, expressed
LOC_Os12g40260	WD-40 repeat family protein, putative, expressed
LOC_Os09g36490	expressed protein
LOC_Os02g36020	kaurene-synthase-like diterpene synthase	OsKSL12
LOC_Os06g35630	reticuline oxidase-like protein precursor, putative, expressed
LOC_Os01g04090	expressed protein
LOC_Os08g27210	LTPL3 - Protease inhibitor/seed storage/LTP family protein precursor, putative, expressed
LOC_Os07g04580	ABA-induced CCCH tandem zinc finger protein	OsC3H47
LOC_Os03g21060	No apical meristem (NAM) protein	OsNAP; PS1
LOC_Os04g34480	plastocyanin-like domain containing protein, putative, expressed
LOC_Os04g52550	PAZ domain-containing protein, putative, expressed
LOC_Os06g47850	zinc finger family protein, putative, expressed
LOC_Os02g30060	3-oxoacyl-reductase, chloroplast precursor, putative, expressed
LOC_Os03g47890	transposon protein, putative, unclassified, expressed
LOC_Os01g47610	lipase class 3 family protein, putative, expressed
LOC_Os03g55410	peroxidase precursor, putative, expressed
LOC_Os12g43580	expressed protein
LOC_Os02g32190	expressed protein
LOC_Os09g01670	peptidyl-prolyl cis-trans isomerase, FKBP-type, putative, expressed
LOC_Os04g47310	expressed protein
LOC_Os03g22670	triacylglycerol Lipase, putative, expressed
LOC_Os01g03630	multicopper oxidase domain containing protein, expressed
LOC_Os06g13040	glycosyl hydrolases family 16, putative, expressed
LOC_Os10g04800	expressed protein
LOC_Os06g43880	UbiA prenyltransferase family	OsHGGT
LOC_Os03g02700	HOTHEAD precursor, putative, expressed
LOC_Os04g49748	Purine nucleobase transmembrane transport	OsPUP6
LOC_Os04g32620	ethylene-responsive transcription factor; ERF family transcription factor	OsRap2.6; OsERF101
LOC_Os03g17870	metal ion binding	OsMT1b; OsMTI-1b
LOC_Os04g57490	Belongs to the peptidase C1 family	OsCP1
LOC_Os10g22050	expressed protein
LOC_Os02g46030	MYB family transcription factor, putative, expressed
LOC_Os08g24820	expressed protein
LOC_Os01g65710	expressed protein
LOC_Os05g14260	peroxidase precursor, putative, expressed
LOC_Os11g47670	thaumatin family domain containing protein, expressed
LOC_Os10g32810	Glycosyl hydrolase family 14	OsBAM2
LOC_Os07g43480	expressed protein
LOC_Os06g10530	expressed protein
LOC_Os07g36330	OsFBX245 - F-box domain containing protein, expressed
LOC_Os06g44920	OsFBDUF34 - F-box and DUF domain containing protein, expressed
LOC_Os03g36650	cysteine-rich repeat secretory protein 55 precursor, putative, expressed
LOC_Os08g29770	endoglucanase, putative, expressed
LOC_Os02g51930	Belongs to the UDP-glycosyltransferase family	OsUGT3
LOC_Os02g32180	expressed protein
LOC_Os11g10910	chloroplast nucleoid DNA-binding protein, putative, expressed
LOC_Os05g12670	expressed protein
LOC_Os09g38680	expressed protein
LOC_Os11g47600	glycosyl hydrolase, putative, expressed
LOC_Os11g47570	glycosyl hydrolase, putative, expressed
LOC_Os12g22284	white-brown complex homolog protein 11, putative, expressed
LOC_Os02g01190	POEI25 - Pollen Ole e I allergen and extensin family protein precursor, expressed
LOC_Os01g36220	bZIP transcription factor	OsbZIP04
LOC_Os01g66590	multicellular organism development	OsCrll3; OsIG1
LOC_Os09g32370	gp176, putative, expressed
LOC_Os01g11650	GDSL-like lipase/acylhydrolase, putative, expressed
LOC_Os08g06890	expressed protein
LOC_Os01g52740	expressed protein
LOC_Os05g49790	DUF538 domain containing protein, putative, expressed
LOC_Os01g06400	expressed protein
LOC_Os05g40570	expressed protein
LOC_Os03g16900	Belongs to the Rab GDI family	OsGDI3
LOC_Os08g41620	ubiquitin carboxyl-terminal hydrolase family protein, expressed
LOC_Os01g19190	retrotransposon protein, putative, unclassified, expressed
LOC_Os09g20340	DUF630/DUF632 domains containing protein, putative, expressed
LOC_Os12g05890	expressed protein
LOC_Os04g19750	OsFBL11 - F-box domain and LRR containing protein, expressed
LOC_Os05g46160	OsFBDUF29 - F-box and DUF domain containing protein, expressed
LOC_Os10g02880	O-methyltransferase, putative, expressed
LOC_Os12g44010	purple acid phosphatase precursor, putative, expressed
LOC_Os06g40770	expressed protein
LOC_Os01g04290	glycosyl hydrolase family 10 protein, putative, expressed
LOC_Os07g43230	skp1 family, tetramerisation domain containing protein, expressed
LOC_Os04g46444	expressed protein
LOC_Os03g61500	fruit-weight 2.2-like gene; FW2.2-like (FWL) family gene	OsFWL7
LOC_Os07g05365	Photosystem II 10 kDa polypeptide PsbR	OsPsbR2
LOC_Os06g12910	XPA-binding protein 2, putative, expressed
LOC_Os06g51050	beta-N-acetylhexosaminidase activity	OsPR3; OsCHI11
LOC_Os01g49640	LTPL149 - Protease inhibitor/seed storage/LTP family protein precursor, expressed
LOC_Os07g08650	expressed protein
LOC_Os05g33900	auxin-induced protein 5NG4, putative, expressed
LOC_Os01g18120	3-beta hydroxysteroid dehydrogenase/isomerase family	OsCCR5
LOC_Os06g40818	aspartic proteinase, putative, expressed
LOC_Os02g30790	SAR DNA-binding protein-like, putative, expressed
LOC_Os12g40419	receptor-like kinase; WALL-ASSOCIATED KINASE-LIKE21	OsWAKL21
LOC_Os02g46780	MYB family transcription factor, putative, expressed
LOC_Os06g06670	expressed protein
LOC_Os02g29500	expressed protein
LOC_Os03g08270	ataxin-2 C-terminal region family protein, expressed
LOC_Os12g43490	thaumatin, putative, expressed
LOC_Os07g14600	hydrolase, putative, expressed
LOC_Os05g38420	Lignin degradation and detoxification of lignin-derived products	OsLAC
LOC_Os04g22900	jasmonate-induced protein, putative, expressed
LOC_Os12g24580	Lg106, putative, expressed
LOC_Os11g47120	DEFL48 - Defensin and Defensin-like DEFL family, expressed
LOC_Os09g12590	transporter family protein, putative, expressed
LOC_Os04g35860	T-complex protein 11, putative, expressed
LOC_Os08g41540	ubiquitin carboxyl-terminal hydrolase family protein, expressed
LOC_Os06g23114	copper methylamine oxidase precursor, putative, expressed
LOC_Os07g35510	glucan endo-1,3-beta-glucosidase precursor, putative, expressed
LOC_Os03g13310	MYB family transcription factor, putative, expressed
LOC_Os03g30620	expressed protein
LOC_Os07g08400	GTP binding protein, putative, expressed
LOC_Os01g49270	XPA-binding protein 2, putative, expressed
LOC_Os01g24780	cytochrome P450, putative, expressed
LOC_Os07g30150	phosphoribosyl transferase, putative, expressed
LOC_Os02g52840	Belongs to the iron ascorbate-dependent oxidoreductase family	OsFLS1; 2-ODD15
LOC_Os07g14610	IAA-amino acid hydrolase ILR1-like 6 precursor, putative, expressed
LOC_Os02g38710	protein phosphatase 2C containing protein, expressed
LOC_Os01g70600	DUF567 domain containing protein, putative, expressed
LOC_Os02g40110	expressed protein
LOC_Os04g54210	expressed protein
LOC_Os05g40550	expressed protein
LOC_Os05g11580	expressed protein
LOC_Os03g51180	expressed protein
LOC_Os12g29500	expressed protein
LOC_Os04g35690	tetratricopeptide repeat, putative, expressed
LOC_Os10g27390	no apical meristem protein, putative, expressed
LOC_Os08g09770	Belongs to the heat shock protein 70 family	OsBiP5
LOC_Os06g38980	polyadenylate-binding protein, putative, expressed
LOC_Os01g49240	limonoid UDP-glucosyltransferase, putative, expressed
LOC_Os11g31820	expressed protein
LOC_Os10g42066	expressed protein
LOC_Os07g29570	retrotransposon protein, putative, unclassified, expressed
LOC_Os10g32990	receptor-like protein kinase 2 precursor, putative, expressed
LOC_Os11g05400	Ser/Thr protein phosphatase family protein, putative, expressed
LOC_Os01g13610	isoflavone reductase homolog IRL, putative, expressed
LOC_Os01g43940	OPT oligopeptide transporter protein	OsOPT1
LOC_Os04g43560	no apical meristem protein, putative, expressed
LOC_Os06g47270	drought-Induced RING protein 1; RING E3 ubiquitin ligase	OsDIRP1
LOC_Os01g04590	expressed protein
LOC_Os02g33840	OsFBX52 - F-box domain containing protein, expressed
LOC_Os08g31870	Cell division protein 48 (CDC48) domain 2	OsSTL2
LOC_Os03g57000	DNA topoisomerase IV subunit A, putative, expressed
LOC_Os05g43960	no apical meristem protein, putative, expressed
LOC_Os01g01430	No apical meristem (NAM) protein	OsNAC016
LOC_Os08g38340	interferon-related developmental regulator family protein, putative, expressed
LOC_Os03g14915	expressed protein
LOC_Os01g42540	ENT domain containing protein, expressed
LOC_Os01g36580	auxin-induced protein 5NG4, putative, expressed
LOC_Os02g37280	heavy metal transport/detoxification protein, putative, expressed
LOC_Os03g09300	pumilio-family RNA binding repeat containing protein, expressed
LOC_Os01g38520	expressed protein
LOC_Os07g49290	PHD finger family protein, putative, expressed
LOC_Os05g46050	OsFBDUF26 - F-box and DUF domain containing protein, expressed
LOC_Os08g38800	retrotransposon protein, putative, unclassified, expressed
LOC_Os03g59320	expressed protein
LOC_Os10g34150	nodulin, putative, expressed
LOC_Os10g38050	GMC oxidoreductase	OsNP1; OsTMS18
LOC_Os04g22380	short chain dehydrogenase/reductase protein, putative, expressed
LOC_Os05g40500	F-box domain containing protein, expressed
LOC_Os05g06120	Belongs to the ubiquitin-conjugating enzyme family	OsUBC36
LOC_Os10g17489	UDP-glucoronosyl and UDP-glucosyl transferase domain containing protein, expressed
LOC_Os01g50330	strictosidine synthase 1 precursor, putative, expressed
LOC_Os03g45960	thaumatin, putative, expressed
LOC_Os10g27360	no apical meristem protein, putative, expressed
LOC_Os02g43330	homeobox associated leucine zipper, putative, expressed
LOC_Os04g42550	expressed protein
LOC_Os06g43960	expressed protein
LOC_Os02g08330	gp176, putative, expressed
LOC_Os07g04650	zinc finger C-x8-C-x5-C-x3-H type family protein, expressed
LOC_Os01g48800	Purine nucleobase transmembrane transport	OsPUP4; BG3
LOC_Os08g28890	protein kinase family protein, putative, expressed
LOC_Os08g03070	lectin-like receptor kinase 1, putative, expressed
LOC_Os04g37460	glutamate decarboxylase, putative, expressed
LOC_Os01g37050	ribonuclease III domain protein, putative, expressed
LOC_Os12g09320	amino acid transporter, putative, expressed
LOC_Os11g39780	expressed protein
LOC_Os12g36850	Pathogenesis-related protein Bet v I family	RPR10b
LOC_Os04g18650	AP2 domain containing protein, expressed
LOC_Os07g09840	expressed protein
LOC_Os01g45400	ubiquitin family protein, putative, expressed
LOC_Os10g22710	expressed protein
LOC_Os08g18060	expressed protein
LOC_Os11g07840	expressed protein
LOC_Os01g71270	eukaryotic peptide chain release factor subunit 1-1, putative, expressed
LOC_Os01g51550	peroxidase family protein, expressed
LOC_Os06g47630	expressed protein
LOC_Os08g34860	OsFBX293 - F-box domain containing protein, expressed
LOC_Os11g04530	sulfotransferase domain containing protein, expressed
LOC_Os01g23580	inorganic H%2B pyrophosphatase, putative, expressed
LOC_Os08g03610	LSD1 zinc finger domain containing protein, expressed
LOC_Os02g54690	RNA recognition motif containing protein, putative, expressed
LOC_Os03g53350	anthocyanin 3-O-beta-glucosyltransferase, putative, expressed
LOC_Os02g54390	hypro1, putative, expressed
LOC_Os05g51090	galactose transporter; nodulin MtN3 family protein; SWEET gene	OsSWEET5
LOC_Os03g21700	DNA-binding protein, putative, expressed
LOC_Os09g10260	Skp1 family, dimerisation domain containing protein, expressed
LOC_Os11g39830	expressed protein
LOC_Os02g13180	SKP1, putative, expressed
LOC_Os11g10130	MYB family transcription factor, putative, expressed
LOC_Os12g23670	expressed protein
LOC_Os08g34820	OsFBX292 - F-box domain containing protein, expressed
LOC_Os03g39150	protein kinase domain containing protein, expressed
LOC_Os02g12700	interferon-related developmental regulator family protein, putative, expressed
LOC_Os09g38480	expressed protein
LOC_Os06g02360	Skp1 family, dimerisation domain containing protein, expressed
LOC_Os05g30390	Belongs to the glycosyl hydrolase 1 family	OsBGLU23
LOC_Os11g24180	OsSCP50 - Putative Serine Carboxypeptidase homologue, expressed
LOC_Os07g05680	expressed protein
LOC_Os07g32040	eukaryotic translation initiation factor 3 subunit E, putative, expressed
LOC_Os08g14320	zinc finger, C3HC4 type domain containing protein, expressed
LOC_Os05g46190	expressed protein
LOC_Os07g05180	Skp1 family, dimerisation domain containing protein, expressed
LOC_Os03g47470	STE_PAK_Ste20_STLK.4 - STE kinases include homologs to sterile 7, sterile 11 and sterile 20 from yeast, expressed
LOC_Os08g34360	AP2/ERF transcription factor LATE FLOWERING SEMI-DWARF	LFS
LOC_Os10g10149	expressed protein
LOC_Os08g33880	zinc finger A20 and AN1 domain-containing stress-associated protein, putative, expressed
LOC_Os07g38890	indole-3-acetic acid-amido synthetase GH3.9	OsGH3-9
LOC_Os12g30570	protein kinase domain containing protein, expressed
LOC_Os10g10260	expressed protein
LOC_Os01g11910	basic helix-loop-helix, putative, expressed
LOC_Os06g47870	expressed protein
LOC_Os05g06670	gibberellin 2-oxidase gene	OsGA2ox1
LOC_Os09g31019	ubiquitin fusion protein, putative, expressed
LOC_Os08g06450	cytidylyltransferase domain containing protein, expressed
LOC_Os02g12720	interferon-related developmental regulator family protein, putative, expressed
LOC_Os06g42450	expressed protein
LOC_Os06g41830	SMP-30/Gluconolaconase/LRE-like region containing protein, expressed
LOC_Os01g12070	endo-β-1,4-glycanase	OsCel9A
LOC_Os01g04440	expressed protein
LOC_Os05g02870	white-brown complex homolog protein, putative, expressed
LOC_Os07g02540	HLS, putative, expressed
LOC_Os01g45430	expressed protein
LOC_Os03g42100	Helix-loop-helix DNA-binding domain	OsRSL5
LOC_Os03g20949	phospholipid-transporting ATPase, putative, expressed
LOC_Os02g44700	zinc finger, C3HC4 type domain containing protein, expressed
LOC_Os09g30454	OsWAK87-OsWAK receptor-like protein kinase, expressed
LOC_Os04g09520	LTPL59-Protease inhibitor/seed storage/LTP family protein precursor, putative, expressed
LOC_Os03g40390	expressed protein
LOC_Os04g40100	BTBN11-Bric-a-Brac,Tramtrack,Broad Complex BTB domain with non-phototropic hypocotyl 3 NPH3 domain, expressed
LOC_Os04g10160	Belongs to the cytochrome P450 family	CYP99A2
LOC_Os06g06660	expressed protein
LOC_Os10g42800	AMP-binding enzyme, putative, expressed
LOC_Os05g40240	expressed protein
LOC_Os08g43120	Belongs to the ABC transporter superfamily	OsABCG45; OsPDR1
LOC_Os07g43220	skp1 family, tetramerisation domain containing protein, expressed
LOC_Os04g32200	expressed protein
LOC_Os01g18490	expressed protein
LOC_Os04g44570	aquaporin protein, putative, expressed
LOC_Os07g09730	expressed protein
LOC_Os01g62010	hydrolase, alpha/beta fold family domain containing protein, expressed
LOC_Os02g07690	valine-glutamine (VQ) motif containing protein	OsVQ5
LOC_Os04g08250	expressed protein
LOC_Os06g06680	expressed protein
LOC_Os07g41650	pectinesterase, putative, expressed
LOC_Os04g31580	OsFBX131 - F-box domain containing protein, expressed
LOC_Os09g36380	expressed protein
LOC_Os03g43750	retrotransposon, putative, centromere-specific, expressed
LOC_Os01g52070	potassium channel AKT1, putative, expressed
LOC_Os10g19160	receptor kinase, putative, expressed
LOC_Os02g10630	GRAM and C2 domains containing protein, putative, expressed
LOC_Os09g21670	expressed protein
LOC_Os01g19940	expressed protein
LOC_Os02g45100	mitochondrial import inner membrane translocase subunit Tim17, putative, expressed
LOC_Os11g37950	pathogenesis-related (PR) protein 4; PR protein 4c	OsPR4c
LOC_Os09g38050	expressed protein
LOC_Os07g05150	Skp1 family, dimerisation domain containing protein, expressed
LOC_Os08g07810	strictosidine synthase, putative, expressed
LOC_Os08g28800	Skp1 family, dimerisation domain containing protein, expressed
LOC_Os08g24140	OsFBL47 - F-box domain and LRR containing protein, expressed
LOC_Os06g41850	SMP-30/Gluconolaconase/LRE-like region	TGW6
LOC_Os02g42800	expressed protein
LOC_Os07g32680	retrotransposon protein, putative, unclassified, expressed
LOC_Os08g28820	Skp1 family, dimerisation domain containing protein, expressed
LOC_Os03g39240	expressed protein
LOC_Os09g10054	phyB-regulated NBS-LRR gene	PB-LRR
LOC_Os09g34950	TCP family transcription factor	OsTCP18
LOC_Os07g05160	SKP1-like protein 1B, putative, expressed
LOC_Os09g08030	nodulin MtN3 family protein, putative, expressed
LOC_Os09g22460	OsFBX328-F-box domain containing protein, expressed
LOC_Os03g13340	expressed protein
LOC_Os07g35290	TKL_IRAK_DUF26-lc.10-DUF26 kinases have homology to DUF26 containing loci, expressed
LOC_Os10g28810	MBTB37-Bric-a-Brac,Tramtrack,Broad Complex BTB domain with Meprin and TRAF Homology MATH domain, expressed
LOC_Os01g68210	expressed protein
LOC_Os05g39220	GDSL-like lipase/acylhydrolase, putative, expressed
LOC_Os01g65660	Transmembrane amino acid transporter protein	OsAAP5
LOC_Os12g06440	expressed protein
LOC_Os08g06720	expressed protein
LOC_Os07g09120	expressed protein
LOC_Os08g15180	60S acidic ribosomal protein, putative, expressed
LOC_Os01g43260	expressed protein
LOC_Os11g27030	expressed protein
LOC_Os03g30590	expressed protein
LOC_Os05g11860	zinc finger, C3HC4 type domain containing protein, expressed
LOC_Os08g27220	AP2 domain containing protein, expressed
LOC_Os01g47370	MYB family transcription factor, putative, expressed
LOC_Os01g52410	myb-like DNA-binding domain containing protein, putative, expressed
LOC_Os01g14340	expressed protein
LOC_Os06g47100	OsFBX203 - F-box domain containing protein, expressed
LOC_Os07g43270	SKP1-like protein 1B, putative, expressed
LOC_Os05g46060	OsFBDUF27 - F-box and DUF domain containing protein, expressed
LOC_Os03g39370	expressed protein
LOC_Os05g49520	CTP synthase, putative, expressed
LOC_Os06g13460	SAM dependent carboxyl methyltransferase family protein, putative, expressed
LOC_Os04g53606	Translation initiation factor SUI1	OsSUI1
LOC_Os03g58580	nodulin, putative, expressed
LOC_Os07g39030	expressed protein
LOC_Os12g29570	expressed protein
LOC_Os11g39760	expressed protein
LOC_Os02g53440	expressed protein
LOC_Os04g14340	retrotransposon protein, putative, unclassified, expressed
LOC_Os09g08440	nodulin MtN3 family protein, putative, expressed
LOC_Os05g10650	6-phosphofructokinase, putative, expressed
LOC_Os06g07470	expressed protein
LOC_Os03g32050	peroxidase precursor, putative, expressed
LOC_Os11g38160	transporter family protein, putative, expressed
LOC_Os09g17080	OsFBX318 - F-box domain containing protein, expressed
LOC_Os01g05585	metallothionein, putative, expressed
LOC_Os01g41720	expressed protein
LOC_Os11g29710	OsFBO4 - F-box and other domain containing protein, expressed
LOC_Os07g25730	expressed protein
LOC_Os09g04310	expressed protein
LOC_Os08g07040	plant protein of unknown function domain containing protein, expressed
LOC_Os03g53220	U5 small nuclear ribonucleoprotein 200 kDa helicase, putative, expressed
LOC_Os06g06710	expressed protein
LOC_Os10g34130	nodulin, putative, expressed
LOC_Os02g39260	Belongs to the cyclin family. Cyclin F subfamily	CycF2; 2
LOC_Os03g08120	retrotransposon protein, putative, unclassified, expressed
LOC_Os11g14940	expressed protein
LOC_Os01g72610	Protein of unknown function (DUF563)	OsXAT7
LOC_Os02g50090	retrotransposon protein, putative, unclassified, expressed
LOC_Os06g47480	expressed protein
LOC_Os12g34360	expressed protein
LOC_Os12g23090	no apical meristem protein, putative, expressed
LOC_Os07g19320	stripe rust resistance protein Yr10, putative, expressed
LOC_Os05g31720	stromal membrane-associated protein, putative, expressed
LOC_Os07g47410	WD40-like domain containing protein, putative, expressed
LOC_Os04g49930	sensitivity to red light reduced protein 1, putative, expressed
LOC_Os08g19330	expressed protein
LOC_Os07g23190	lysine ketoglutarate reductase trans-splicing related 1, putative, expressed
LOC_Os05g51080	expressed protein
LOC_Os03g47310	transposon protein, putative, CACTA, En/Spm sub-class, expressed
LOC_Os01g15210	expressed protein
LOC_Os01g58450	retrotransposon protein, putative, Ty1-copia subclass, expressed
LOC_Os07g14750	60S acidic ribosomal protein, putative, expressed
LOC_Os10g39100	uncharacterized Cys-rich domain containing protein, putative, expressed
LOC_Os07g31680	OsFBL38 - F-box domain and LRR containing protein, expressed
LOC_Os10g40360	proline dehydrogenase	OsProDH
LOC_Os11g37700	pleiotropic drug resistance protein, putative, expressed
LOC_Os12g23930	protein kinase domain containing protein, expressed
LOC_Os10g40859	matrixin family protein, expressed
LOC_Os04g06290	retrotransposon protein, putative, unclassified, expressed
LOC_Os01g48430	expressed protein
LOC_Os05g30790	CW-type Zinc Finger, putative, expressed
LOC_Os03g48760	oxalate oxidase; cupin domain containing protein; germin-like protein	OsOXO2; Osoxo4
LOC_Os09g16850	A3-BTB1 - Bric-a-Brac, Tramtrack, Broad Complex BTB domain with A3 subfamily conserved sequence, expressed
LOC_Os07g47400	SRC2 protein, putative, expressed
LOC_Os03g56450	OsFBX111 - F-box domain containing protein, expressed
LOC_Os04g35660	no apical meristem protein, putative, expressed
LOC_Os01g41670	G-patch domain containing protein, putative, expressed
LOC_Os05g30660	leucine zipper protein-like, putative, expressed
LOC_Os11g39810	expressed protein
LOC_Os08g09410	OsFBX265 - F-box domain containing protein, expressed
LOC_Os10g11012	expressed protein
LOC_Os09g15460	retrotransposon protein, putative, Ty3-gypsy subclass, expressed
LOC_Os06g02960	expressed protein
LOC_Os02g18470	NAM, putative, expressed
LOC_Os10g10050	expressed protein
LOC_Os04g42360	expressed protein
LOC_Os08g06730	expressed protein
LOC_Os07g08530	auxin response factor, putative, expressed
LOC_Os05g49400	OsFBX176 - F-box domain containing protein, expressed
LOC_Os06g07390	retrotransposon protein, putative, Ty3-gypsy subclass, expressed
LOC_Os01g45250	DUF1645 domain containing protein, putative, expressed
LOC_Os02g06950	no apical meristem protein, putative, expressed
LOC_Os02g31300	UBX domain containing protein, expressed
LOC_Os07g49050	expressed protein
LOC_Os11g40220	MBTB62-Bric-a-Brac,Tramtrack,Broad Complex BTB domain with Meprin and TRAF Homology MATH domain, expressed
LOC_Os06g47960	nucleic acid binding protein, putative, expressed
LOC_Os01g35000	expressed protein
LOC_Os03g39040	zinc knuckle domain containing protein, expressed
LOC_Os10g40740	helix-loop-helix DNA-binding domain containing protein, expressed
LOC_Os07g24150	expressed protein
LOC_Os06g22380	expressed protein
LOC_Os02g49930	retrotransposon protein, putative, unclassified, expressed
LOC_Os03g43060	OsFBX96-F-box domain containing protein, expressed
LOC_Os08g42790	expressed protein
LOC_Os07g24060	retrotransposon protein, putative, unclassified, expressed
LOC_Os03g56710	expressed protein
LOC_Os05g43050	expressed protein
LOC_Os03g43810	phytochrome-interacting bHLH factors-LIKE; PIL transcription factor	OsPIL12; OsBP-5
LOC_Os02g21220	expressed protein
LOC_Os09g12380	no apical meristem protein, putative, expressed
LOC_Os02g20700	expressed protein
LOC_Os11g39120	expressed protein
LOC_Os06g45090	expressed protein
LOC_Os12g37690	MYB family transcription factor, putative, expressed
LOC_Os10g02600	retrotransposon protein, putative, unclassified, expressed
LOC_Os07g34260	chalcone and stilbene synthases, putative, expressed
LOC_Os07g04830	expressed protein
LOC_Os07g28570	leucine rich repeat protein, putative, expressed
LOC_Os03g04530	cytochrome P450, putative, expressed
LOC_Os11g08640	retrotransposon protein, putative, unclassified, expressed
LOC_Os01g19210	transposon protein, putative, unclassified, expressed
LOC_Os05g49240	homeodomain-related, putative, expressed
LOC_Os07g36040	strictosidine synthase 1 precursor, putative, expressed
LOC_Os01g50300	expressed protein
LOC_Os11g11720	serpin domain containing protein, putative, expressed
LOC_Os02g21009	sodium/calcium exchanger protein, putative, expressed
LOC_Os05g07420	S-domain receptor-like protein kinase, putative, expressed
LOC_Os10g36310	OsFBX390 - F-box domain containing protein, expressed
LOC_Os02g57900	expressed protein
LOC_Os10g42750	Cellulose Synthase-Like D1 Gene;Root hairless 2	OsCSLD1; rth-2
LOC_Os03g52284	expressed protein
LOC_Os02g09220	Belongs to the cytochrome P450 family	OsCYP71D8L
LOC_Os06g47400	OsFBX204 - F-box domain containing protein, expressed
LOC_Os05g31110	Belongs to the hexokinase family	OsHXK10
LOC_Os11g37960	pathogenesis-related (PR) protein 4; PR protein 4b	OsPR4b
LOC_Os04g47810	ethylene-responsive protein related, putative, expressed
LOC_Os06g14640	zinc finger, C3HC4 type domain containing protein, expressed
LOC_Os08g39730	Belongs to the cytochrome P450 family	CYP76C6
LOC_Os04g52810	No apical meristem (NAM) protein	ONAC083
LOC_Os08g32140	retrotransposon protein, putative, unclassified, expressed
LOC_Os08g38370	zinc finger C-x8-C-x5-C-x3-H type family protein, expressed
LOC_Os08g34990	late embryogenesis abundant protein, putative, expressed
LOC_Os09g06680	Anaphase-promoting complex subunit 4 WD40 domain	CDC20.3
LOC_Os11g03150	retrotransposon protein, putative, SINE subclass, expressed
LOC_Os01g67280	expressed protein
LOC_Os11g05230	zinc finger, C3HC4 type domain containing protein, expressed
LOC_Os07g10370	expressed protein
LOC_Os12g40310	OsFBX458 - F-box domain containing protein, expressed
LOC_Os07g39100	expressed protein
LOC_Os03g62530	expressed protein
LOC_Os02g26770	cytochrome P450, putative, expressed
LOC_Os03g26370	zinc finger, C3HC4 type domain containing protein, expressed
LOC_Os06g11290	12-oxo-phytodienoic acid reductase; 12-oxophytodienoic acid reductase 1	OsOPR1
LOC_Os01g18400	CHIT10 - Chitinase family protein precursor, expressed
LOC_Os02g44530	expressed protein
LOC_Os01g66260	expressed protein
LOC_Os02g40590	expressed protein
LOC_Os12g39880	hybrid sterility-a1; embryo sac abortion	HSA1a
LOC_Os03g64140	expressed protein
LOC_Os10g42080	expressed protein
LOC_Os12g23950	cyclin-dependent kinase G-2, putative, expressed
LOC_Os07g26460	GLTP domain containing protein, putative, expressed
LOC_Os03g37830	potassium transporter, putative, expressed
LOC_Os11g07580	expressed protein
LOC_Os10g33250	wax-deficient anther1; Glossy1-homologous gene	Wda1;OsGL1-5
LOC_Os07g36340	OsFBX246 - F-box domain containing protein, expressed
LOC_Os11g29030	disease resistance protein RPM1, putative, expressed
LOC_Os03g56580	No apical meristem (NAM) protein	ONAC066
LOC_Os02g57890	OsFBX72 - F-box domain containing protein, expressed
LOC_Os02g11700	cytokinin-O-glucosyltransferase 3, putative, expressed
LOC_Os12g30950	F-box protein interaction domain containing protein, expressed
LOC_Os03g26784	expressed protein
LOC_Os10g10270	expressed protein
LOC_Os02g39230	Belongs to the cyclin family	CycF1; 4
LOC_Os06g03190	retrotransposon protein, putative, Ty3-gypsy subclass, expressed
LOC_Os01g14310	expressed protein
LOC_Os03g26480	expressed protein
LOC_Os10g05770	expressed protein
LOC_Os12g10260	transposon protein, putative, unclassified, expressed
LOC_Os01g66480	expressed protein
LOC_Os12g42950	expressed protein
LOC_Os05g28140	expressed protein
LOC_Os03g22990	OsFBX84 - F-box domain containing protein, expressed
LOC_Os11g04400	GRAS family transcription factor containing protein, expressed
LOC_Os01g06430	expressed protein
LOC_Os12g43080	expressed protein
LOC_Os02g29550	AP2 domain containing protein, expressed
LOC_Os04g01710	cysteine proteinase At4g11310 precursor, putative, expressed
LOC_Os06g13390	SAM dependent carboxyl methyltransferase, putative, expressed
LOC_Os12g05270	zinc finger, C3HC4 type domain containing protein, expressed
LOC_Os06g47700	serine/threonine-protein kinase BRI1-like 2 precursor, putative, expressed
LOC_Os01g40400	Belongs to the histone deacetylase family. HD Type 1 subfamily	HDA701
LOC_Os01g40240	expressed protein
LOC_Os03g19610	pectin methyl esterase	OsPME1
LOC_Os11g45930	NBS-LRR type disease resistance protein, putative, expressed
LOC_Os05g45500	expressed protein
LOC_Os12g18650	Regulator of chromosome condensation domain containing protein, expressed
LOC_Os01g52980	OsFBX23 - F-box domain containing protein, expressed
LOC_Os01g14220	expressed protein
LOC_Os01g50460	SWEET sugar transporter; hexose transporter	OsSWEET2b
LOC_Os12g26960	THION34 - Plant thionin family protein precursor, expressed
LOC_Os01g24500	expressed protein
LOC_Os10g03880	CAF1 family ribonuclease containing protein, putative, expressed
LOC_Os04g10060	9β-pimara-7,15-diene synthase; ent-kaurene synthase-like 4	OsDTS2; OsKSL4
LOC_Os09g16458	pleiotropic drug resistance protein 4, putative, expressed
LOC_Os02g57570	MATE efflux family protein, putative, expressed
LOC_Os01g19280	expressed protein
LOC_Os03g30680	expressed protein
LOC_Os06g47880	cell division control protein 2 homolog 3, putative, expressed
LOC_Os11g45560	MBTB68-Bric-a-Brac,Tramtrack,Broad Complex BTB domain with Meprin and TRAF Homology MATH domain, expressed
LOC_Os11g24940	expressed protein
LOC_Os02g32140	AP2 domain containing protein, expressed
LOC_Os11g27795	expressed protein
LOC_Os08g42880	expressed protein
LOC_Os01g06040	expressed protein
LOC_Os05g08850	cytochrome P450, putative, expressed
LOC_Os09g02060	expressed protein
LOC_Os01g53390	glucosyltransferase, putative, expressed
LOC_Os06g11930	SNARE domain containing protein, putative, expressed
LOC_Os07g33040	expressed protein
LOC_Os08g32150	retrotransposon, putative, centromere-specific, expressed
LOC_Os11g04680	zinc finger, C3HC4 type domain containing protein, expressed
LOC_Os04g40800	OsFBL18 - F-box domain and LRR containing protein, expressed
LOC_Os07g36370	OsFBX247 - F-box domain containing protein, expressed
LOC_Os09g38630	expressed protein
LOC_Os04g40570	ABC transporter, ATP-binding protein, putative, expressed
LOC_Os05g14070	expressed protein
LOC_Os04g40470	cytochrome P450, putative, expressed
LOC_Os10g40990	flavonol synthase/flavanone 3-hydroxylase, putative, expressed
LOC_Os06g04490	expressed protein
LOC_Os09g21550	expressed protein
LOC_Os04g32190	expressed protein
LOC_Os01g06350	expressed protein
LOC_Os10g26960	subtilase, putative, expressed
LOC_Os09g38990	subtilase, putative, expressed
LOC_Os01g06440	expressed protein
LOC_Os08g09730	OsFBX273 - F-box domain containing protein, expressed
LOC_Os09g01660	expressed protein
LOC_Os04g56430	receptor-like kinase;rice root meander curling	OsRMC
LOC_Os01g49230	limonoid UDP-glucosyltransferase, putative, expressed
LOC_Os01g07990	retrotransposon protein, putative, unclassified, expressed
LOC_Os09g32960	expressed protein
LOC_Os06g06700	expressed protein
LOC_Os04g10010	short-chain alcohol dehydrogenase/reductase; momilactone A synthase	OsMAS; OsSDR110C-MS1
LOC_Os03g30640	expressed protein
LOC_Os08g37710	expressed protein
LOC_Os06g07460	OsFBX190 - F-box domain containing protein, expressed
LOC_Os03g61070	expressed protein
LOC_Os06g37700	expressed protein
LOC_Os03g20810	transposon protein, putative, CACTA, En/Spm sub-class, expressed
LOC_Os10g29880	expressed protein
LOC_Os06g47720	serine/threonine-protein kinase BRI1-like 2 precursor, putative, expressed
LOC_Os05g04410	peroxidase precursor, putative, expressed
LOC_Os01g66870	transposon protein, putative, CACTA, En/Spm sub-class, expressed
LOC_Os08g05610	cytochrome P450, putative, expressed
LOC_Os11g43790	DUF581 domain containing protein, expressed
LOC_Os12g17480	MLA12, putative, expressed
LOC_Os02g56760	OsFBX66 - F-box domain containing protein, expressed
LOC_Os07g19240	retrotransposon protein, putative, unclassified
LOC_Os02g58370	expressed protein
LOC_Os10g27380	expressed protein
LOC_Os02g26380	expressed protein
LOC_Os05g47880	hypro1, putative, expressed
LOC_Os07g18970	retrotransposon protein, putative, unclassified, expressed
LOC_Os01g39040	DUF260 domain containing protein, putative, expressed
LOC_Os11g36930	ZOS11-05 - C2H2 zinc finger protein, expressed
LOC_Os03g57920	AN1-like zinc finger domain containing protein, expressed
LOC_Os10g12200	OsFBX380 - F-box domain containing protein, expressed
LOC_Os06g09220	cytochrome P450 72A1, putative, expressed
LOC_Os01g59000	Belongs to the cytochrome P450 family	CYP94D9
LOC_Os05g02560	expressed protein
LOC_Os01g40140	expressed protein
LOC_Os08g41660	expressed protein
LOC_Os08g19610	peptidyl-prolyl cis-trans isomerase, putative, expressed
LOC_Os11g07360	expressed protein
LOC_Os03g47320	transposon protein, putative, CACTA, En/Spm sub-class
LOC_Os04g30530	disease resistance protein RGA2, putative, expressed
LOC_Os05g50000	expressed protein
LOC_Os01g71570	expressed protein
LOC_Os04g49739	Purine nucleobase transmembrane transport	OsPUP10
LOC_Os04g39440	ras-related protein, putative, expressed
LOC_Os02g04380	expressed protein
LOC_Os01g13830	expressed protein
LOC_Os08g07360	transposon protein, putative, CACTA, En/Spm sub-class, expressed
LOC_Os01g62610	FKBP-type peptidyl-prolyl cis-trans isomerase	OsFKBP20-1b
LOC_Os08g34450	expressed protein
LOC_Os03g14790	piwi domain containing protein, putative, expressed
LOC_Os03g40400	interferon-induced, double-stranded RNA-activated protein kinase, putative, expressed
LOC_Os10g39600	expressed protein
LOC_Os05g31140	endo-(1,3;1,4)-β-glucanase	OsEGL1
LOC_Os07g35100	retrotransposon protein, putative, unclassified, expressed
LOC_Os12g24140	cyclin-dependent kinase G-2, putative, expressed
LOC_Os07g08510	expressed protein
LOC_Os02g07430	MADS transcription factor; MADS-box gene	OsMADS29
LOC_Os10g21490	expressed protein
LOC_Os12g40320	OsFBX459 - F-box domain containing protein, expressed
LOC_Os05g49620	WRKY transcription factor	OsWRKY19
LOC_Os07g10310	expressed protein
LOC_Os01g47110	expressed protein
LOC_Os09g15440	OsFBX311 - F-box domain containing protein, expressed
LOC_Os04g52990	expressed protein
LOC_Os03g29760	heme activator protein gene; nuclear factor Y subunit A	OsHAP2E; OsNF-YA2
LOC_Os01g15380	transposon protein, putative, unclassified, expressed
LOC_Os04g57030	valine-glutamine (VQ) motif containing protein	OsVQ17
LOC_Os03g13360	expressed protein
LOC_Os05g12120	expressed protein
LOC_Os09g09810	retrotransposon protein, putative, Ty3-gypsy subclass, expressed
LOC_Os06g23350	late embryogenesis abundant protein D-34, putative, expressed
LOC_Os09g37330	Auxin responsive protein	SAUR39
LOC_Os05g46150	OsFBDUF28-F-box and DUF domain containing protein, expressed
LOC_Os04g52380	methyl-CpG binding domain containing protein, putative, expressed
LOC_Os01g16030	ADP-ribosylation factor, putative, expressed
LOC_Os05g40250	expressed protein
LOC_Os05g05640	pectinesterase inhibitor domain containing protein, putative, expressed
LOC_Os08g13050	hypothetical protein
LOC_Os02g15250	late embryogenesis abundant domain-containing protein, putative, expressed
LOC_Os08g23610	retrotransposon, putative, centromere-specific, expressed
LOC_Os12g37830	transposon protein, putative, unclassified, expressed
LOC_Os07g48170	nucleotidyltransferase, putative, expressed
LOC_Os05g31590	retrotransposon protein, putative, Ty1-copia subclass, expressed
LOC_Os04g54130	TKL_IRAK_DUF26-ld.1-DUF26 kinases have homology to DUF26 containing loci, expressed
LOC_Os08g14890	expressed protein
LOC_Os01g34860	expressed protein
LOC_Os01g06420	expressed protein
LOC_Os02g27790	splicing factor 3B subunit 1, putative, expressed
LOC_Os05g44550	zinc finger family protein, putative, expressed
LOC_Os03g59850	expressed protein
LOC_Os08g01290	OsFBT12 - F-box and tubby domain containing protein, expressed
LOC_Os01g47745	expressed protein
LOC_Os12g16240	nmrA-like family domain containing protein, expressed
LOC_Os08g32920	dynamin-2B, putative, expressed
LOC_Os03g01442	expressed protein
LOC_Os03g63770	RCD1, putative, expressed
LOC_Os08g23430	starch binding domain containing protein, putative, expressed
LOC_Os02g11000	agenet domain containing protein, putative, expressed
LOC_Os05g04300	retrotransposon protein, putative, unclassified, expressed
LOC_Os12g40370	OsFBX461 - F-box domain containing protein, expressed
LOC_Os05g46180	expressed protein
LOC_Os04g32950	calreticulin precursor protein, putative, expressed
LOC_Os05g46440	expressed protein
LOC_Os02g20210	disease resistance protein RGA1, putative, expressed
LOC_Os02g56580	P21-Rho-binding domain containing protein, putative, expressed
LOC_Os09g14610	Belongs to the helicase family. Dicer subfamily	OsDCL2b
LOC_Os04g14480	expressed protein
LOC_Os03g59840	expressed protein
LOC_Os07g01060	expressed protein
LOC_Os12g38850	DUF1336 domain containing protein, expressed
LOC_Os03g26100	transposon protein, putative, unclassified, expressed
LOC_Os01g50280	expressed protein
LOC_Os01g06390	expressed protein
LOC_Os06g37750	S-locus-like receptor protein kinase, putative, expressed
LOC_Os11g03660	valine-glutamine (VQ) motif containing protein	OsVQ37
LOC_Os07g03760	26S proteasome non-ATPase regulatory subunit 14, putative, expressed
LOC_Os11g45330	disease resistance protein RPM1, putative, expressed
LOC_Os12g38570	transmembrane amino acid transporter protein, putative, expressed
LOC_Os03g49560	expressed protein
LOC_Os04g56040	glycine rich protein family protein, putative, expressed
LOC_Os09g32590	expressed protein
LOC_Os05g50020	expressed protein
LOC_Os08g20440	OsMADS69-MADS-box family gene with M-alpha type-box, expressed
LOC_Os01g14320	expressed protein
LOC_Os11g42880	expressed protein
LOC_Os12g43990	expressed protein
LOC_Os01g61210	pyrabactin resistance-like abscisic acid receptor	OsPYL/RCAR1; OsPYL1
LOC_Os05g46130	transposon protein, putative, unclassified, expressed
LOC_Os03g30660	expressed protein
LOC_Os11g44900	retrotransposon protein, putative, unclassified, expressed

## Sheet: Table S7
Supplemental Table S7 The FPKM of cell cycle and expansion-related and grain size-related genes in the mutants
Gene name	Gene ID	ZH11	oszhd1-1	oszhd2-1	oszhd1oszhd2
OsEXPA13	LOC_Os02g16730	0.306898	0.300132	0	0.0411833
OsEXPA19	LOC_Os03g06050	0.222491	0	0.0878483	0
OsEXPB3	LOC_Os10g40720	651.181	392.315	287.778	189.873
OsCYCP4; 3	LOC_Os02g03294	44.5218	38.302	19.5035	21.3008
CycT1; 2	LOC_Os02g24190	0.362013	0.270781	0.33121	0.168561
CycF1; 3	LOC_Os02g39240	2.50073	0.552656	0.185991	0.0582024
CycF2; 1	LOC_Os02g39420	2.99461	0.832318	0.35728	0.223893
CycF2; 2	LOC_Os02g39260	1.97594	0.675575	0.388755	0.0589528
Gene name	Gene ID	ZH11	oszhd1-1	oszhd2-1	oszhd1oszhd2
TGW6	LOC_Os06g41850	2.96314	1.22417	0.294468	0
LFS	LOC_Os08g34360	14.4339	11.4946	8.13867	4.08264
PUP4	LOC_Os01g48800	5.4802	3.77153	1.39	0.537165
PUP6	LOC_Os04g49748	5.97815	12.8671	1.84027	0.281895
PUP7	LOC_Os05g48300	16.0214	19.0245	6.63846	1.63137
PUP10	LOC_Os04g49739	0.866182	0.94089	0.372596	0.0462047
BSR2	LOC_Os08g43390	15.3013	6.00642	5.56562	4.68586
DSS1	LOC_Os03g04680	17.4293	1.97694	2.25197	2.84337
Xyn1	LOC_Os03g47010	20.8997	1.42845	2.78901	2.42032
GW2	LOC_Os02g14720	0	0.0139589	0	0
GW8	LOC_Os08g41940	78.1372	68.4153	63.7452	30.7567
KNAT7	LOC_Os03g03164	2.00254	0.985264	0.0348604	0

## Sheet: Table S8
Supplemental Table S8. The primers of cell cycle and expansion-related genes in this study.
Q-EXPA13-F	GTACGGCAACCTGTACGC
Q-EXPA13-R	CAGACGAGCTTGTAGCACTG
Q-EXPA19-F	GCCCAACTATGACCTCCCAT
Q-EXPA19-R	GGCGTTGTAGATGCCAATGT
Q-EXPB3-F	TTCTCGTCGATGACCTCCTG
Q-EXPB3-R	AGGGTGGTTGACGCATCTTA
Q-CYCP4; 3-F	ACGAAAGGACGGCATCAC
Q-CYCP4; 3-R	TGGGTGATCTCTACTACTACAACT
Q-CycF1; 3-F	CTCCCAATCTACGGTGATCTTC
Q-CycF1; 3-R	GCGACATCGATCGTCTTCTT
Q-CycF2; 1-F	CCTTCTCGCTGACGACATAAC
Q-CycF2; 1-R	GGAGGTACGCGTCAAGAAC
Q-CycF2; 2-F	CCTTCTCGCTGACGACATAAC
Q-CycF2; 2-R	GGAGGTACGCGTCAAGAAC
Q-CycT1; 2-F	GGTAGATGTGGCACGGATAAA
Q-CycT1; 2-R	CTCTCTCAATCCAGGCTTCTTC

## Sheet: Table S9
Supplemental Table S9. The primers of grain size-related genes in this study.
Q-TGW6-F	CTTGGTTGCTATGAGGGTTAGT
Q-TGW6-R	CATCCTTCCTCTCCATCACTTC
Q-LFS-F	GCCCAAGTTCAAGGAGATCA
Q-LFS-R	GATGACGACGACGAAGAAGAA
Q-PUP4-F	CCTACCTCTACGGCGAGTAT
Q-PUP4-R	CCACCTGTGGGTATCTTGTC
Q-PUP6-F	GGACGGTGCCAAAGTGATA
Q-PUP6-R	TGACCCAGCTGTGTTCTTG
Q-PUP7-F	CTGCTCCTAATGGCGAACTAC
Q-PUP7-R	GACTGCACCAGCGTCAC
Q-PUP10-F	TTCGACCTACTCGCTCATCT
Q-PUP10-R	AGCACGACGGAGTTGAATATC
Q-BSR2-F	TCCAAGCGGTGATCAAAGAG
Q-BSR2-R	GTGGTCCCAGAGGGTATGA
Q-DSS1-F	GGCAGCAATTGGTAACATGAAT
Q-DSS1-R	GCTGATATCGGTAGCAGATGAC
Q-Xyn1-F	TGCAGCAGTGGGTGAAG
Q-Xyn1-R	TCGTTGTTGACGTCGTAGTG
Q-GW2-F	GTGCTGAGCAAGAAACTGAATG
Q-GW2-R	ATCACGGTTATGCCTAGAATGG
Q-GW8-F	GCTGGACAGGGATGATCAAA
Q-GW8-R	GAGGTGGAGCCAACGAAAT
Q-KNAT7-F	ACGGAGGATGATAAGGCAAAG
Q-KNAT7-R	GTTGTGCCAGTTACGCTTTC

## Sheet: Table S10
Supplemental Table S10. Putative ZF-HD transcription factor binding sites detected in the promoter regions of cell cycle and expansion-related and grain size-related genes via PlantCARE analysis.
Gene name	Position(s) (from ATG)
OsEXPA13	405
OsEXPA19	46 751 755 766 1181 1662 1717
OsEXPB3	586
OsCYCP4;3	218 234 502
OsCycF1;3	785
OsCycF2;1	817
OsCycF2;2	-
OsCycT1;2	-
OsTGW6	1754 1785 1864
OsLFS	1593
OsPUP4	188
OsPUP6	-
OsPUP7	356 664
OsPUP10	-
OsBSR2	1038
OsDSS1	332 336 940 1795
OsXyn1	91
OsGW2	1421
OsGW8	1444 1923
OsKNAT7	784 1252 1761 1937 1941
